# Supplementary material for: A Mendelian randomization study of telomere length and blood-cell traits
Source: Sci Rep. 2020 Jul 22;10:12223. doi: 10.1038/s41598-020-68786-6 (PMC7376238; doi:10.1038/s41598-020-68786-6)
Supplement: Supplementary file 1 — Supplementary information [file 41598_2020_68786_MOESM1_ESM.xlsx]

## Sheet: Title paper
A Mendelian randomization study of telomere length and blood-cell traits
Charleen D. Adams, PhD MPH1* and Brian B. Boutwell, PhD2,3
1Beckman Research Institute, City of Hope National Medical Center, Duarte, California, USA.
2School of Applied Science, The University of Mississippi P.O. Box 1848, University, MS, 38677, United States of Mississippi Medical Center, Jackson, MS, 39216, USA.
3John D. Bower School of Population Health, University of Mississippi Medical Center, Jackson, MS, 39216, USA.

## Sheet: Table of Contents
Table of Contents
Table 1. SNP characteristics for the MR of telomere length on red blood cell (RBC) counts.
Table 2. SNP characteristics for the MR of telomere length on white blood cell (WBC) counts.
Table 3. SNP characteristics for the MR of telomere length on reticulocyte counts.
Table 4. SNP characteristics for MR of telomere length on mean corpuscular hemoglobin (MCH).
Table 5. SNP characteristics for the MR of telomere length on mean cell volume (MCV).
Table 6. SNP characteristics for the MR of telomere length on mean corpuscular hemoglobin concentration (MCHC).
Table 7. SNP characteristics for the MR of telomere length on red blood cell distribution width (RDW).
Table 8. SNP characteristics for the MR of telomere length on hematocrit.
Table 9. SNP characteristics for the MR of telomere length on hemoblobin.
Table 10. MR results for telomere length on red blood cell (RBC) counts.
Table 11. MR results for telomere length on white blood cell (WBC) counts.
Table 12. MR results for the test of telomere length on reticulocyte counts.
Table 13. MR results for the test of telomere length on mean corpuscular hemoglobin (MCH).
Table 14. MR results for the test of telomere length on mean cell volume (MCV).
Table 15. MR results for the test of telomere length on mean corpuscular hemoglobin concentration (MCHC).
Table 16. MR results for the test of telomere length on red blood cell distribution width (RDW).
Table 17. MR results for the test of telomere length on hematocrit.
Table 18. MR results for the test of telomere length on hemoglobin.
Table 19. Haycock-identified telomere-associated SNPs

## Sheet: SNPs RBC counts
Table 1. SNP characteristics for the MR of telomere length on red blood cell (RBC) counts.
SNP	effect_allele.exposure	other_allele.exposure	effect_allele.outcome	other_allele.outcome	beta.exposure	beta.outcome	eaf.exposure	eaf.outcome	remove	palindromic	ambiguous	id.outcome	se.outcome	pval.outcome	samplesize.outcome	outcome	mr_keep.outcome	pval_origin.outcome	data_source.outcome	se.exposure	samplesize.exposure	pval.exposure	exposure	mr_keep.exposure	pval_origin.exposure	id.exposure	data_source.exposure	rsid
rs11125529	A	C	A	C	0.065	0.00591989	0.16	0.1435	FALSE	FALSE	FALSE	RBC counts	0.0051049	0.2462	172952	rbc_count	TRUE	reported	textfile	0.012	9177	8e-10	telomere_length	TRUE	reported	telomere_length	textfile	rs11125529
rs12696304	C	G	C	G	0.09	0.00746465	0.74	0.7339	FALSE	TRUE	FALSE	RBC counts	0.00401662	0.06311	172952	rbc_count	TRUE	reported	textfile	0.011	9012	4e-14	telomere_length	TRUE	reported	telomere_length	textfile	rs12696304
rs6028466	A	G	A	G	0.058	0.00255054	0.17	0.0567	FALSE	FALSE	FALSE	RBC counts	0.00768366	0.7399	172952	rbc_count	TRUE	reported	textfile	0.013	9190	2.57e-08	telomere_length	TRUE	reported	telomere_length	textfile	rs6028466
rs755017	G	A	G	A	0.019	-0.000782807	0.17	0.1329	FALSE	FALSE	FALSE	RBC counts	0.00523622	0.8812	172952	rbc_count	TRUE	reported	textfile	0.0129	8026	6.71e-09	telomere_length	TRUE	reported	telomere_length	textfile	rs755017
rs7675998	G	A	G	A	0.048	0.00500421	0.8	0.7802	FALSE	FALSE	FALSE	RBC counts	0.0042996	0.2445	172952	rbc_count	TRUE	reported	textfile	0.012	9161	4.35e-16	telomere_length	TRUE	reported	telomere_length	textfile	rs7675998
rs8105767	G	A	G	A	0.064	0.00482562	0.25	0.2866	FALSE	FALSE	FALSE	RBC counts	0.00392605	0.219	172952	rbc_count	TRUE	reported	textfile	0.011	9096	1.11e-09	telomere_length	TRUE	reported	telomere_length	textfile	rs8105767
rs9419958	T	C	T	C	0.129	0.0131031	0.13	0.1304	FALSE	FALSE	FALSE	RBC counts	0.00525978	0.01273	172952	rbc_count	TRUE	reported	textfile	0.013	9190	9e-11	telomere_length	TRUE	reported	telomere_length	textfile	rs9419958

## Sheet: SNPs WBC counts
Table 2. SNP characteristics for the MR of telomere length on white blood cell (WBC) counts.
SNP	effect_allele.exposure	other_allele.exposure	effect_allele.outcome	other_allele.outcome	beta.exposure	beta.outcome	eaf.exposure	eaf.outcome	remove	palindromic	ambiguous	id.outcome	se.outcome	pval.outcome	samplesize.outcome	outcome	mr_keep.outcome	pval_origin.outcome	data_source.outcome	se.exposure	samplesize.exposure	pval.exposure	exposure	mr_keep.exposure	pval_origin.exposure	id.exposure	data_source.exposure	rsid
rs11125529	A	C	A	C	0.065	0.00309528	0.16	0.1435	FALSE	FALSE	FALSE	pf1P0x	0.00514789	0.5477	172435	WBC counts	TRUE	reported	textfile	0.012	9177	8e-10	telomere length	TRUE	reported	telomere length	textfile	rs11125529
rs12696304	C	G	C	G	0.09	0.00592827	0.74	0.7339	FALSE	TRUE	FALSE	pf1P0x	0.00405095	0.1434	172435	WBC counts	TRUE	reported	textfile	0.011	9012	4e-14	telomere length	TRUE	reported	telomere length	textfile	rs12696304
rs3027234	C	T	C	T	0.103	0.0087789	0.83	0.7722	FALSE	FALSE	FALSE	pf1P0x	0.0042712	0.03984	172435	WBC counts	TRUE	reported	textfile	0.012	9108	2e-08	telomere length	TRUE	reported	telomere length	textfile	rs3027234
rs6028466	A	G	A	G	0.058	-0.00577501	0.17	0.0567	FALSE	FALSE	FALSE	pf1P0x	0.00774155	0.4557	172435	WBC counts	TRUE	reported	textfile	0.013	9190	2.57e-08	telomere length	TRUE	reported	telomere length	textfile	rs6028466
rs6772228	T	A	T	A	0.041	0.00922776	0.87	0.9376	FALSE	TRUE	FALSE	pf1P0x	0.00762276	0.2261	172435	WBC counts	TRUE	reported	textfile	0.014	8630	3.91e-10	telomere length	TRUE	reported	telomere length	textfile	rs6772228
rs755017	G	A	G	A	0.019	-0.00346423	0.17	0.1329	FALSE	FALSE	FALSE	pf1P0x	0.00527589	0.5114	172435	WBC counts	TRUE	reported	textfile	0.0129	8026	6.71e-09	telomere length	TRUE	reported	telomere length	textfile	rs755017
rs7675998	G	A	G	A	0.048	-0.000455729	0.8	0.7803	FALSE	FALSE	FALSE	pf1P0x	0.00433281	0.9162	172435	WBC counts	TRUE	reported	textfile	0.012	9161	4.35e-16	telomere length	TRUE	reported	telomere length	textfile	rs7675998
rs9419958	T	C	T	C	0.129	0.00923192	0.13	0.1304	FALSE	FALSE	FALSE	pf1P0x	0.0052997	0.08151	172435	WBC counts	TRUE	reported	textfile	0.013	9190	9e-11	telomere length	TRUE	reported	telomere length	textfile	rs9419958

## Sheet: SNPs reticulocyte counts
Table 3. SNP characteristics for the MR of telomere length on reticulocyte counts.
SNP	effect_allele.exposure	other_allele.exposure	effect_allele.outcome	other_allele.outcome	beta.exposure	beta.outcome	eaf.exposure	eaf.outcome	remove	palindromic	ambiguous	id.outcome	se.outcome	pval.outcome	samplesize.outcome	outcome	mr_keep.outcome	pval_origin.outcome	data_source.outcome	se.exposure	samplesize.exposure	pval.exposure	exposure	mr_keep.exposure	pval_origin.exposure	id.exposure	data_source.exposure	rsid	pval	id	action	mr_keep
rs11125529	A	C	A	C	0.065	0.00852536	0.16	0.1435	FALSE	FALSE	FALSE	reticulocyte_counts	0.0051606	0.09853	170641	reticulocyte count)	TRUE	reported	textfile	0.012	9177	8e-10	telomere length	TRUE	reported	Kscnuy	textfile	rs11125529	0.99	Z9Uu4G	2	TRUE
rs12696304	C	G	C	G	0.09	0.00452475	0.74	0.7338	FALSE	TRUE	FALSE	reticulocyte_counts	0.0040557	0.2646	170641	reticulocyte count)	TRUE	reported	textfile	0.011	9012	4e-14	telomere length	TRUE	reported	Kscnuy	textfile	rs12696304	0.99	Z9Uu4G	2	TRUE
rs2736100	C	A	C	A	0.085	-0.00038951	0.52	0.502	FALSE	FALSE	FALSE	reticulocyte_counts	0.00358333	0.9134	170641	reticulocyte count)	TRUE	reported	textfile	0.013	5756	4.38e-19	telomere length	TRUE	reported	Kscnuy	textfile	rs2736100	0.99	Z9Uu4G	2	TRUE
rs3027234	C	T	C	T	0.103	0.00719373	0.83	0.7722	FALSE	FALSE	FALSE	reticulocyte_counts	0.0042776	0.09262	170641	reticulocyte count)	TRUE	reported	textfile	0.012	9108	2e-08	telomere length	TRUE	reported	Kscnuy	textfile	rs3027234	0.99	Z9Uu4G	2	TRUE
rs6028466	A	G	A	G	0.058	0.00716459	0.17	0.0567	FALSE	FALSE	FALSE	reticulocyte_counts	0.00774688	0.3551	170641	reticulocyte count)	TRUE	reported	textfile	0.013	9190	2.57e-08	telomere length	TRUE	reported	Kscnuy	textfile	rs6028466	0.99	Z9Uu4G	2	TRUE
rs6772228	T	A	T	A	0.041	0.00547097	0.87	0.9375	FALSE	TRUE	FALSE	reticulocyte_counts	0.00762971	0.4733	170641	reticulocyte count)	TRUE	reported	textfile	0.014	8630	3.91e-10	telomere length	TRUE	reported	Kscnuy	textfile	rs6772228	0.99	Z9Uu4G	2	TRUE
rs755017	G	A	G	A	0.019	0.00751739	0.17	0.1329	FALSE	FALSE	FALSE	reticulocyte_counts	0.00528076	0.1546	170641	reticulocyte count)	TRUE	reported	textfile	0.0129	8026	6.71e-09	telomere length	TRUE	reported	Kscnuy	textfile	rs755017	0.99	Z9Uu4G	2	TRUE
rs7675998	G	A	G	A	0.048	0.00308064	0.8	0.7803	FALSE	FALSE	FALSE	reticulocyte_counts	0.00434357	0.4782	170641	reticulocyte count)	TRUE	reported	textfile	0.012	9161	4.35e-16	telomere length	TRUE	reported	Kscnuy	textfile	rs7675998	0.99	Z9Uu4G	2	TRUE
rs9419958	T	C	T	C	0.129	0.000296181	0.13	0.1304	FALSE	FALSE	FALSE	reticulocyte_counts	0.00531018	0.9555	170641	reticulocyte count)	TRUE	reported	textfile	0.013	9190	9e-11	telomere length	TRUE	reported	Kscnuy	textfile	rs9419958	0.99	Z9Uu4G	2	TRUE

## Sheet: SNPs MCH
Table 4. SNP characteristics for MR of telomere length on mean corpuscular hemoglobin (MCH).
SNP	effect_allele.exposure	other_allele.exposure	effect_allele.outcome	other_allele.outcome	beta.exposure	beta.outcome	eaf.exposure	eaf.outcome	remove	palindromic	ambiguous	id.outcome	se.outcome	pval.outcome	samplesize.outcome	outcome	mr_keep.outcome	pval_origin.outcome	data_source.outcome	se.exposure	samplesize.exposure	pval.exposure	exposure	mr_keep.exposure	pval_origin.exposure	id.exposure
rs12696304	C	G	C	G	0.09	-0.00887764	0.74	0.7338	FALSE	TRUE	FALSE	MCH	0.00399688	0.02634	172332	MCH	TRUE	reported	textfile	0.011	9012	4e-14	exposure	TRUE	reported	telomere_length
rs6028466	A	G	A	G	0.058	-0.00578533	0.17	0.0567	FALSE	FALSE	FALSE	MCH	0.00764829	0.4494	172332	MCH	TRUE	reported	textfile	0.013	9190	2.57e-08	exposure	TRUE	reported	telomere_length
rs6772228	T	A	T	A	0.041	0.00250967	0.87	0.9376	FALSE	TRUE	FALSE	MCH	0.00752216	0.7387	172332	MCH	TRUE	reported	textfile	0.014	8630	3.91e-10	exposure	TRUE	reported	telomere_length
rs755017	G	A	G	A	0.019	-0.00628427	0.17	0.1329	FALSE	FALSE	FALSE	MCH	0.00521081	0.2278	172332	MCH	TRUE	reported	textfile	0.0129	8026	6.71e-09	exposure	TRUE	reported	telomere_length
rs7675998	G	A	G	A	0.048	-0.000555235	0.8	0.7802	FALSE	FALSE	FALSE	MCH	0.00427927	0.8968	172332	MCH	TRUE	reported	textfile	0.012	9161	4.35e-16	exposure	TRUE	reported	telomere_length
rs9419958	T	C	T	C	0.129	-0.0221396	0.13	0.1304	FALSE	FALSE	FALSE	MCH	0.0052356	2.351e-05	172332	MCH	TRUE	reported	textfile	0.013	9190	9e-11	exposure	TRUE	reported	telomere_length

## Sheet: SNPs MCV
Table 5. SNP characteristics for the MR of telomere length on mean cell volume (MCV).
SNP	effect_allele.exposure	other_allele.exposure	effect_allele.outcome	other_allele.outcome	beta.exposure	beta.outcome	eaf.exposure	eaf.outcome	remove	palindromic	ambiguous	id.outcome	se.outcome	pval.outcome	samplesize.outcome	outcome	mr_keep.outcome	pval_origin.outcome	data_source.outcome	se.exposure	samplesize.exposure	pval.exposure	exposure	mr_keep.exposure	pval_origin.exposure	id.exposure	data_source.exposure	rsid	id	pval	action	mr_keep
rs12696304	C	G	C	G	0.09	-0.0110665	0.74	0.7338	FALSE	TRUE	FALSE	VzoVoN	0.0039858	0.005495	172433	Mean cell volume (MCV)	TRUE	reported	textfile	0.011	9012	4e-14	telomere length	TRUE	reported	JeY6Rf	textfile	rs12696304	2KrJYb	0.99	2	TRUE
rs6028466	A	G	A	G	0.058	-0.00866546	0.17	0.0567	FALSE	FALSE	FALSE	VzoVoN	0.00762418	0.2557	172433	Mean cell volume (MCV)	TRUE	reported	textfile	0.013	9190	2.57e-08	telomere length	TRUE	reported	JeY6Rf	textfile	rs6028466	2KrJYb	0.99	2	TRUE
rs6772228	T	A	T	A	0.041	0.00468434	0.87	0.9375	FALSE	TRUE	FALSE	VzoVoN	0.00750081	0.5323	172433	Mean cell volume (MCV)	TRUE	reported	textfile	0.014	8630	3.91e-10	telomere length	TRUE	reported	JeY6Rf	textfile	rs6772228	2KrJYb	0.99	2	TRUE
rs755017	G	A	G	A	0.019	-0.00736437	0.17	0.1329	FALSE	FALSE	FALSE	VzoVoN	0.00519492	0.1563	172433	Mean cell volume (MCV)	TRUE	reported	textfile	0.0129	8026	6.71e-09	telomere length	TRUE	reported	JeY6Rf	textfile	rs755017	2KrJYb	0.99	2	TRUE
rs8105767	G	A	G	A	0.064	-0.00507493	0.25	0.2865	FALSE	FALSE	FALSE	VzoVoN	0.00389486	0.1926	172433	Mean cell volume (MCV)	TRUE	reported	textfile	0.011	9096	1.11e-09	telomere length	TRUE	reported	JeY6Rf	textfile	rs8105767	2KrJYb	0.99	2	TRUE
rs9419958	T	C	T	C	0.129	-0.0204993	0.13	0.1304	FALSE	FALSE	FALSE	VzoVoN	0.00522025	8.605e-05	172433	Mean cell volume (MCV)	TRUE	reported	textfile	0.013	9190	9e-11	telomere length	TRUE	reported	JeY6Rf	textfile	rs9419958	2KrJYb	0.99	2	TRUE

## Sheet: SNPs MCHC
Table 6. SNP characteristics for the MR of telomere length on mean corpuscular hemoglobin concentration (MCHC).
SNP	effect_allele.exposure	other_allele.exposure	effect_allele.outcome	other_allele.outcome	beta.exposure	beta.outcome	eaf.exposure	eaf.outcome	remove	palindromic	ambiguous	id.outcome	se.outcome	pval.outcome	samplesize.outcome	outcome	mr_keep.outcome	pval_origin.outcome	data_source.outcome	se.exposure	samplesize.exposure	pval.exposure	exposure	mr_keep.exposure	pval_origin.exposure	id.exposure	data_source.exposure	rsid	pval	id	action	mr_keep
rs11125529	A	C	A	C	0.065	0.00210549	0.16	0.1435	FALSE	FALSE	FALSE	MCHC	0.0049787	0.6724	172851	Mean corpuscular hemoglobin concentration (MCHC)	TRUE	reported	textfile	0.012	9177	8e-10	telomere length	TRUE	reported	1TMZ4t	textfile	rs11125529	0.99	D9IHN3	2	TRUE
rs12696304	C	G	C	G	0.09	0.00181415	0.74	0.7338	FALSE	TRUE	FALSE	MCHC	0.00391286	0.6429	172851	Mean corpuscular hemoglobin concentration (MCHC)	TRUE	reported	textfile	0.011	9012	4e-14	telomere length	TRUE	reported	1TMZ4t	textfile	rs12696304	0.99	D9IHN3	2	TRUE
rs3027234	C	T	C	T	0.103	0.00134623	0.83	0.7722	FALSE	FALSE	FALSE	MCHC	0.00412735	0.7443	172851	Mean corpuscular hemoglobin concentration (MCHC)	TRUE	reported	textfile	0.012	9108	2e-08	telomere length	TRUE	reported	1TMZ4t	textfile	rs3027234	0.99	D9IHN3	2	TRUE
rs6028466	A	G	A	G	0.058	-0.00242958	0.17	0.0567	FALSE	FALSE	FALSE	MCHC	0.00747843	0.7453	172851	Mean corpuscular hemoglobin concentration (MCHC)	TRUE	reported	textfile	0.013	9190	2.57e-08	telomere length	TRUE	reported	1TMZ4t	textfile	rs6028466	0.99	D9IHN3	2	TRUE
rs6772228	T	A	T	A	0.041	-0.0025429	0.87	0.9375	FALSE	TRUE	FALSE	MCHC	0.00736397	0.7299	172851	Mean corpuscular hemoglobin concentration (MCHC)	TRUE	reported	textfile	0.014	8630	3.91e-10	telomere length	TRUE	reported	1TMZ4t	textfile	rs6772228	0.99	D9IHN3	2	TRUE
rs755017	G	A	G	A	0.019	0.00422894	0.17	0.1329	FALSE	FALSE	FALSE	MCHC	0.00509616	0.4066	172851	Mean corpuscular hemoglobin concentration (MCHC)	TRUE	reported	textfile	0.0129	8026	6.71e-09	telomere length	TRUE	reported	1TMZ4t	textfile	rs755017	0.99	D9IHN3	2	TRUE
rs7675998	G	A	G	A	0.048	-0.00405924	0.8	0.7802	FALSE	FALSE	FALSE	MCHC	0.004188	0.3324	172851	Mean corpuscular hemoglobin concentration (MCHC)	TRUE	reported	textfile	0.012	9161	4.35e-16	telomere length	TRUE	reported	1TMZ4t	textfile	rs7675998	0.99	D9IHN3	2	TRUE
rs9419958	T	C	T	C	0.129	-0.0102555	0.13	0.1304	FALSE	FALSE	FALSE	MCHC	0.00512224	0.04527	172851	Mean corpuscular hemoglobin concentration (MCHC)	TRUE	reported	textfile	0.013	9190	9e-11	telomere length	TRUE	reported	1TMZ4t	textfile	rs9419958	0.99	D9IHN3	2	TRUE

## Sheet: SNPs RDW
Table 7. SNP characteristics for the MR of telomere length on red blood cell distribution width (RDW).
SNP	effect_allele.exposure	other_allele.exposure	effect_allele.outcome	other_allele.outcome	beta.exposure	beta.outcome	eaf.exposure	eaf.outcome	remove	palindromic	ambiguous	id.outcome	se.outcome	pval.outcome	samplesize.outcome	outcome	mr_keep.outcome	pval_origin.outcome	data_source.outcome	se.exposure	samplesize.exposure	pval.exposure	exposure	mr_keep.exposure	pval_origin.exposure	id.exposure	data_source.exposure	rsid	pval	id	action	mr_keep
rs11125529	A	C	A	C	0.065	0.00776477	0.16	0.1434	FALSE	FALSE	FALSE	RDW	telomere_length	0.127	171529	Red blood cell distribution width (RDW)	TRUE	reported	textfile	0.012	9177	8e-10	telomere length	TRUE	reported	telomere_length	textfile	rs11125529	0.99	1im1mQ	2	TRUE
rs12696304	C	G	C	G	0.09	-0.00154802	0.74	0.7339	FALSE	TRUE	FALSE	RDW	telomere_length	0.6987	171529	Red blood cell distribution width (RDW)	TRUE	reported	textfile	0.011	9012	4e-14	telomere length	TRUE	reported	telomere_length	textfile	rs12696304	0.99	1im1mQ	2	TRUE
rs2736100	C	A	C	A	0.085	0.00678724	0.52	0.5017	FALSE	FALSE	FALSE	RDW	telomere_length	0.05456	171529	Red blood cell distribution width (RDW)	TRUE	reported	textfile	0.013	5756	4.38e-19	telomere length	TRUE	reported	telomere_length	textfile	rs2736100	0.99	1im1mQ	2	TRUE
rs3027234	C	T	C	T	0.103	0.000843031	0.83	0.7722	FALSE	FALSE	FALSE	RDW	telomere_length	0.8416	171529	Red blood cell distribution width (RDW)	TRUE	reported	textfile	0.012	9108	2e-08	telomere length	TRUE	reported	telomere_length	textfile	rs3027234	0.99	1im1mQ	2	TRUE
rs6028466	A	G	A	G	0.058	7.42417e-06	0.17	0.0567	FALSE	FALSE	FALSE	RDW	telomere_length	0.9992	171529	Red blood cell distribution width (RDW)	TRUE	reported	textfile	0.013	9190	2.57e-08	telomere length	TRUE	reported	telomere_length	textfile	rs6028466	0.99	1im1mQ	2	TRUE
rs6772228	T	A	T	A	0.041	0.0037675	0.87	0.9376	FALSE	TRUE	FALSE	RDW	telomere_length	0.6166	171529	Red blood cell distribution width (RDW)	TRUE	reported	textfile	0.014	8630	3.91e-10	telomere length	TRUE	reported	telomere_length	textfile	rs6772228	0.99	1im1mQ	2	TRUE
rs755017	G	A	G	A	0.019	-0.00796222	0.17	0.133	FALSE	FALSE	FALSE	RDW	telomere_length	0.1263	171529	Red blood cell distribution width (RDW)	TRUE	reported	textfile	0.0129	8026	6.71e-09	telomere length	TRUE	reported	telomere_length	textfile	rs755017	0.99	1im1mQ	2	TRUE
rs7675998	G	A	G	A	0.048	0.00357102	0.8	0.7802	FALSE	FALSE	FALSE	RDW	telomere_length	0.4043	171529	Red blood cell distribution width (RDW)	TRUE	reported	textfile	0.012	9161	4.35e-16	telomere length	TRUE	reported	telomere_length	textfile	rs7675998	0.99	1im1mQ	2	TRUE
rs8105767	G	A	G	A	0.064	-0.00527792	0.25	0.2866	FALSE	FALSE	FALSE	RDW	telomere_length	0.1767	171529	Red blood cell distribution width (RDW)	TRUE	reported	textfile	0.011	9096	1.11e-09	telomere length	TRUE	reported	telomere_length	textfile	rs8105767	0.99	1im1mQ	2	TRUE
rs9419958	T	C	T	C	0.129	0.00165971	0.13	0.1303	FALSE	FALSE	FALSE	RDW	telomere_length	0.7513	171529	Red blood cell distribution width (RDW)	TRUE	reported	textfile	0.013	9190	9e-11	telomere length	TRUE	reported	telomere_length	textfile	rs9419958	0.99	1im1mQ	2	TRUE

## Sheet: SNPs hematocrit
Table 8. SNP characteristics for the MR of telomere length on hematocrit.
SNP	effect_allele.exposure	other_allele.exposure	effect_allele.outcome	other_allele.outcome	beta.exposure	beta.outcome	eaf.exposure	eaf.outcome	remove	palindromic	ambiguous	id.outcome	se.outcome	pval.outcome	samplesize.outcome	outcome	mr_keep.outcome	pval_origin.outcome	data_source.outcome	se.exposure	samplesize.exposure	pval.exposure	exposure	mr_keep.exposure	pval_origin.exposure	id.exposure	data_source.exposure	rsid	pval	id	action	mr_keep
rs11125529	A	C	A	C	0.065	0.00627159	0.16	0.1435	FALSE	FALSE	FALSE	qZHoYH	0.00507242	0.2163	173039	Hematocrit (hct)	TRUE	reported	textfile	0.012	9177	8e-10	telomere length	TRUE	reported	XjpS3F	textfile	rs11125529	0.99	HqMZon	2	TRUE
rs12696304	C	G	C	G	0.09	0.00133155	0.74	0.7339	FALSE	TRUE	FALSE	qZHoYH	0.00398897	0.7385	173039	Hematocrit (hct)	TRUE	reported	textfile	0.011	9012	4e-14	telomere length	TRUE	reported	XjpS3F	textfile	rs12696304	0.99	HqMZon	2	TRUE
rs6028466	A	G	A	G	0.058	-0.00104137	0.17	0.0567	FALSE	FALSE	FALSE	qZHoYH	0.00762717	0.8914	173039	Hematocrit (hct)	TRUE	reported	textfile	0.013	9190	2.57e-08	telomere length	TRUE	reported	XjpS3F	textfile	rs6028466	0.99	HqMZon	2	TRUE
rs755017	G	A	G	A	0.019	-0.00531784	0.17	0.1329	FALSE	FALSE	FALSE	qZHoYH	0.00519755	0.3062	173039	Hematocrit (hct)	TRUE	reported	textfile	0.0129	8026	6.71e-09	telomere length	TRUE	reported	XjpS3F	textfile	rs755017	0.99	HqMZon	2	TRUE
rs7675998	G	A	G	A	0.048	0.00732909	0.8	0.7803	FALSE	FALSE	FALSE	qZHoYH	0.00426957	0.08605	173039	Hematocrit (hct)	TRUE	reported	textfile	0.012	9161	4.35e-16	telomere length	TRUE	reported	XjpS3F	textfile	rs7675998	0.99	HqMZon	2	TRUE
rs8105767	G	A	G	A	0.064	0.00196405	0.25	0.2866	FALSE	FALSE	FALSE	qZHoYH	0.00389878	0.6144	173039	Hematocrit (hct)	TRUE	reported	textfile	0.011	9096	1.11e-09	telomere length	TRUE	reported	XjpS3F	textfile	rs8105767	0.99	HqMZon	2	TRUE
rs9419958	T	C	T	C	0.129	0.00108053	0.13	0.1304	FALSE	FALSE	FALSE	qZHoYH	0.00522205	0.8361	173039	Hematocrit (hct)	TRUE	reported	textfile	0.013	9190	9e-11	telomere length	TRUE	reported	XjpS3F	textfile	rs9419958	0.99	HqMZon	2	TRUE

[truncated: 11 more sheets: SNPs hemoglobin, MR results RBC counts, MR results WBC counts, MR reticulocyte counts, MR results MCH, MR results MCV, MR results MCHC, MR RDW, MR hematocrit, MR hemoglobin, 16-Haycock-telomere SNPs]
